# Supplementary material for: Exploring Computational Data Amplification and Imputation for the Discovery of Type 1 Diabetes (T1D) Biomarkers from Limited Human Datasets
Source: Biomolecules. 2022 Oct 9;12(10):1444. doi: 10.3390/biom12101444 (PMC9599756; doi:10.3390/biom12101444)
Supplement: Supplementary file 1 [file biomolecules-12-01444-s001.zip]

Archive with 1 entries (1 files):
- biomolecules-1919603-supplementary.pdf
